# Supplementary material for: Integrated Meta-Analysis of Scalp Transcriptomics and Serum Proteomics Defines Alopecia Areata Subtypes and Core Disease Pathways
Source: Int J Mol Sci. 2025 Oct 3;26(19):9662. doi: 10.3390/ijms26199662 (PMC12525155; doi:10.3390/ijms26199662)
Supplement: Supplementary file 1 [file ijms-26-09662-s001.zip]

Archive with 1 entries (1 files):
- ijms-3826431-supplementary.pdf
